# Supplementary material for: High level of self-control ability in a small passerine bird
Source: Behav Ecol Sociobiol. 2018 Jun 26;72(7):118. doi: 10.1007/s00265-018-2529-z (PMC6019425; doi:10.1007/s00265-018-2529-z)
Supplement: Supplementary file 1 — (XLSX 43 kb) [file 265_2018_2529_MOESM1_ESM.xlsx]

## Sheet: Trials_per_bird
Bird number	Colour Id	Sex	Experience	Trial 1	Trial 2	Trial 3	Trial 4	Trial 5	Trial 6	Trial 7	Trial 8	Trial 9	Trial 10
1	1.16.gt.f.p	Female	Wall	0	0	0	0	0	1	1	0	1	1
2	1.16.gt.f.y	Female	Control	0	0	1	1	1	1	1	1	1	0
3	1.16.gt.m.li	Male	Control	0	0	1	0	1	1	1	1	1	0
4	1.16.gt.m.b	Male	Wall	0	0	1	0	1	1	1	1	1	1
5	1.16.gt.m.r	Male	Control	0	0	0	1	1	1	1	1	1	1
6	2.16.gt.f.w-o	Male	Wall	0	0	1	1	0	1	1	1	0	0
7	2.16.gt.m.lb-lb	Male	Wall	0	0	1	0	1	1	1	1	1	1
8	3.16.gt.f.r-w	Female	Wall	0	0	0	0	0	0	1	1	1	1
9	3.16.gt.m.p-lb	Male	Control	0	0	0	0	1	1	1	1	1	1
10	3.16.gt.m.b-li	Male	Control	1	0	0	1	1	1	1	1	1	1
11	4.16.gt.m.r-w	Male	Wall	0	1	0	1	1	1	1	1	1	1
12	4.16.gt.m.b-b	Male	Control	0	0	0	0	1	1	1	1	1	1
13	4.16.gt.f.w-lg	Female	Wall	0	0	0	0	1	1	1	1	1	0
14	4.16.gt.f.p-li	Female	Control	1	0	1	0	1	1	1	1	1	1
15	5.16.gt.f.w-b	Female	Wall	0	1	1	1	1	0	1	1	1	1
16	5.16.gt.f.y-g	Female	Control	0	0	0	1	0	1	1	0	0	1
17	6.16.gt.f.b	Female	Wall	0	1	1	0	1	1	1	1	1	1
18	6.16.gt.f.g	Female	Wall	0	0	0	1	1	0	1	1	1	1
19	7.16.gt.m.lg-lg	Male	Control	0	0	0	0	0	1	1	1	1	1
20	7.16.gt.m.li-p	Male	Control	0	0	0	1	1	1	1	1	1	1
21	7.16.gt.f.lb-b	Female	Control	0	1	1	0	0	1	1	1	1	1
22	7.16.gt.f.lg-li	Female	Control	0	0	0	0	0	1	0	1	0	0
23	2.17.GT.F.B-B	Female	Cylinder	0	1	1	1	1	1	1	1	1	1
24	6.16.gt.f.g	Female	Cylinder	1	1	1	1	1	0	1	1	1	1
25	1.17.GT.M.R	Male	Cylinder	1	1	1	0	1	1	1	1	1	1
26	2.17.GT.M.Li-Li	Male	Cylinder	0	1	0	1	1	1	1	1	1	0
27	1.17.GT.F.Lg-P	Female	Cylinder	0	1	1	1	1	1	1	1	1	1
28	1.17.GT.M.Li-Lb (Li-LG in the video)	Male	Cylinder	0	0	1	1	0	1	1	1	1	0
29	1.17.GT.M.Y-R	Male	Cylinder	0	1	1	1	1	0	0	1	1	1
30	3.17.GT.M.O	Male	Cylinder	1	0	1	1	1	1	1	0	1	1
31	Li-p	Female	Cylinder	0	0	0	1	1	1	1	1	1	1
32	LGO	Female	Cylinder	0	1	1	1	1	1	1	1	1	1
33	RW2	Female	Cylinder	0	0	1	1	1	1	1	1	1	1
									t Stat	2.14614
									P(T<=t) one-tail	0.0302075
									t Critical one-tail	1.83311
									P(T<=t) two-tail	0.0604149
									t Critical two-tail	2.26216

## Sheet: Times per bird
Bird Number	sex	Colour Id	Experience	Trial 1	Trial 2	Trial 3	Trial 4	Trial 5	Trial 6	Trial 7	Trial 8	Trial 9	Trial 10
1	Female	1.16.gt.f.p	Wall	17	79	12	20	17	12	6	12	12	10
2	Female	1.16.gt.f.y	Control	270	44	85	72	39	21	28	22	29	34
3	Male	1.16.gt.m.li	Control	168	35	6	15	15	15	8	8	13	12
4	Male	1.16.gt.m.b	Wall	11	17	6	12	8	29	5	5	6	3
5	Male	1.16.gt.m.r	Control	311	249	308	42	5	5	2	5	4	4
6	Male	2.16.gt.f.w-o	Wall	5	11	4	5	13	7	4	2	5	2
7	Male	2.16.gt.m.lb-lb	Wall	48	29	2	21	5	3	4	2	2	3
8	Female	3.16.gt.f.r-w	Wall	225	34	18	44	10	14	6	6	6	6
9	Male	3.16.gt.m.p-lb	Control	31	16	19	23	8	11	9	31	52	9
10	Male	3.16.gt.m.b-li	Control	34	27	41	11	13	18	16	5	26	5
11	Male	4.16.gt.m.r-w	Wall	29	5	210	7	4	5	7	3	2	2
12	Male	4.16.gt.m.b-b	Control	360	197	269	39	7	21	33	30	7	11
13	Female	4.16.gt.f.w-lg	Wall	296	282	221	19	6	5	11	6	6	190
14	Female	4.16.gt.f.p-li	Control	7	17	6	6	12	3	7	2	3	4
15	Female	5.16.gt.f.w-b	Wall	17	26	7	8	6	34	6	8	4	8
16	Female	5.16.gt.f.y-g	Control	39	129	63	34	92	56	20	8	360	17
17	Female	6.16.gt.f.b	Wall	206	6	8	8	5	12	10	17	9	3
18	Female	6.16.gt.f.g	Wall	17	12	5	3	0	8	6	4	4	7
19	Male	7.16.gt.m.lg-lg	Control	72	19	39	14	9	7	8	4	4	3
20	Male	7.16.gt.m.li-p	Control	186	360	53	68	26	38	19	12	9	16
21	Female	7.16.gt.f.lb-b	Control	22	9	15	10	8	8	8	7	10	7
22	Female	7.16.gt.f.lg-li	Control	360	79	101	55	27	7	10	9	6	14
23	Female	2.17.GT.F.B-B	Cylinder	12.4	2.5	1.95	1.5	1.06	1.3	1.5	0.82	0.92	0.87
24	Female	6.16.gt.f.g	Cylinder	1.8	1.64	1.22	1.13	2.6	2.07	1.18	1.63	1.56	1.08
25	Male	1.17.GT.M.R	Cylinder	5.6	5.3	2.41	3.69	0.92	0.78	2.03	0.89	0.63	0.59
26	Male	2.17.GT.M.Li-Li	Cylinder	8.71	2.7	4.56	2.7	1.69	1.95	1.84	1.94	1.49	2.1
27	Female	1.17.GT.F.Lg-P	Cylinder	6.7	3.34	2.5	3.26	2.65	1.8	1.88	1.63	3.1	1.67
28	Male	1.17.GT.M.Li-Lb (Li-LG in the video)	Cylinder	24.52	9.5	2.3	2.76	3.74	5.1	2.85	1.84	3.1	7.6
29	Male	1.17.GT.M.Y-R	Cylinder	16.37	4.27	4.18			3.25	4.4	2.55	2.5	6.27
30	Male	3.17.GT.M.O	Cylinder	14.22	23.5	8.24	1.96	1.44	1.56	1.68	5.79	1.27	2.83
31	Female	Li-p	Cylinder	11.25	6.48	6.94	7	3.01	3.55	2.81	3.59	2.5	15.3
32	Female	LGO	Cylinder	1.75	2.6	1.55	2.07	2.37	2.18	1.23	3.61	1.91	1.8
33	Female	RW2	Cylinder	11.79	8.79	3.66		6.25		100.64	4.49	3.05	3.02
